# Supplementary material for: Development and validation of a multiplex real-time qPCR assay using GMP-grade reagents for leprosy diagnosis
Source: PLoS Negl Trop Dis. 2022 Feb 18;16(2):e0009850. doi: 10.1371/journal.pntd.0009850 (PMC8893668; doi:10.1371/journal.pntd.0009850)
Supplement: S1 Table — (XLSX) [file pntd.0009850.s003.xlsx]

## Sheet: sample data
Supplementary table 1: Validation multiplex real-time qPCR assay study results
code	Conventional PCR (tested as described at Girma et al [1]).	Operational Classification	Clinical Form	Gender	Age	BI	Mean Cp			qPCR NAT Hans
							18S	16S	RLEP
1	Positive	PB	BT	M	44	0	13.5499	26.065	23.2845	Positive
2	Positive	PB	BT	M	29	0	12.9836	24.5892	21.577	Positive
3	Positive	MB	LL	M	60	3.8	13.6404	20.1411	17.1256	Positive
4	Positive	MB	LL	M	55	3.8	14.9908	18.5756	15.4394	Positive
5	Positive	MB	LL	F	10	2.85	13.5644	22.3721	19.1658	Positive
6	Positive	MB	LL	M	51	3.6	13.5098	21.5412	18.4696	Positive
7	Positive	MB	LL	M	77	5.9	12.409	14.0436	10.5287	Positive
8	Positive	MB	LL	M	48	2.5	12.7265	28.4244	25.6269	Positive
9	Negative	PB	BT	M	37	0	15.006	46	46	Negative
10	Negative	PB	BT	F	72	0	21.2714	46	37.3606	Negative
11	Positive	MB	LL	F	36	4.5	14.8989	19.5683	16.4033	Positive
12	Positive	MB	LL	M	35	4.6	13.4155	19.1242	15.7637	Positive
13	Positive	MB	BL	F	18	4.5	16.944	22.0382	18.5677	Positive
14	Positive	MB	BL	M	27	3.5	13.8187	19.4075	16.34	Positive
15	Positive	MB	BL	M	8	4.5	14.0663	18.393	14.9826	Positive
16	Positive	MB	BL	M	40	4.8	12.5276	16.64	12.6846	Positive
17	Positive	PB	BT	M	64	0	11.8492	31.3386	28.4036	Positive
18	Positive	MB	BB	F	40	2.3	17.4065	25.3263	21.8905	Positive
19	Positive	MB	BB	F	30	2.6	13.1398	20.4476	16.9262	Positive
20	Positive	MB	BB	M	62	1.7	13.951	24.7177	21.619	Positive
21	Positive	MB	BB	M	39	3.9	12.8995	16.2784	12.9776	Positive
22	Positive	PB	TT	F	61	0	12.2782	31.8256	28.6078	Positive
23	Positive	PB	TT	M	12	0	12.6222	31.8884	28.2395	Positive
24	Negative	Annular centrifugal erythema	NA	F	52	0	12.758	46	46	Negative
25	Negative	Figurate erythema	NA	F	39	0	14.3538	46	46	Negative
26	Negative	Eczema	NA	F	22	0	17.6466	46	46	Negative
27	Negative	gray-ish dermatitis	NA	M	47	0	16.8591	36.5394	33.8512	Equivocal
28	Negative	Sarcoidosis-like	NA	F	49	0	13.5487	46	37.8462	Negative
29	Negative	Eczema	NA	M	10	0	14.0065	37.9363	35.6376	Negative
30	Negative	Granuloma annulare	NA	F	56	0	15.6036	35.7849	30.7847	Equivocal
31	Positive	MB	BB	M	65	2.6	18.2481	22.5428	19.0507	Positive
32	Positive	MB	BB	M	67	1.5	12.5643	28.7652	25.4232	Positive
33	Positive	PB	TT	F	50	0	13.3631	27.9875	24.28	Positive
34	Positive	Annular elastolytic granuloma	NA	F	59	0	15.1784	35.7593	32.0046	Equivocal
35	Positive	MB	BL	M	54	2.7	12.5126	22.9036	19.6949	Positive
36	Positive	MB	BL	M	51	3.5	13.701	19.1677	15.9867	Positive
37	Positive	MB	BL	M	53	3.6	15.0385	18.9955	15.677	Positive
38	Positive	MB	LL	M	34	5.8	14.0791	17.6866	14.6001	Positive
39	Positive	MB	LL	M	37	6	12.2837	14.862	11.4323	Positive
40	Negative	Cutaneous eczema	NA	M	40	0	14.8699	46	46	Negative
41	Negative	Eczema	NA	F	60	0	16.3242	46	46	Negative
42	Negative	Hypopigmented mycosis fungoides	NA	F	56	0	16.3976	36.237	35.2207	Negative
43	Negative	Psoriasis	NA	F	55	0	13.8312	35.895	31.6234	Equivocal
44	Negative	Annular elastolytic granuloma	NA	F	77	0	14.6313	46	38.4767	Negative
45	Negative	Non-specific chronic inflammatory process	NA	F	53	0	14.964	46	46	Negative
46	Positive	MB	LL	M	22	5.8	12.5299	25.3802	22.3269	Positive
47	Negative	Non-specific chronic inflammatory process	NA	F	22	0	14.293	46	38.3169	Negative
48	Positive	MB	LL	F	33	5.95	12.9915	16.6247	13.4255	Positive
49	Positive	MB	LL	M	54	5.85	12.3887	14.5363	10.8956	Positive
50	Positive	MB	LL	F	68	4.85	12.7944	17.0594	13.5954	Positive
Reference
1. Girma S, Avanzi C, Bobosha K, Desta K, Idriss MH, Busso P, et al. Evaluation of Auramine O staining and conventional PCR for leprosy diagnosis: A comparative cross-sectional study from Ethiopia. PLoS Negl Trop Dis. 2018;12(9):1-14.

## Sheet: key
Paucibacillary	(PB)
Multibacillary	(MB)
Tuberculoid	(TT)
Borderline tuberculoid	(BT)
Indeterminate	(I)
Pure Neural	(PN)
Borderline borderline	(BB)
Borderline lepromatous	(BL)
Lepromatous	(LL)
Bacillary index	(BI)
Not Applicable	(NA)
