# Supplementary material for: Development and validation of a multiplex real-time qPCR assay using GMP-grade reagents for leprosy diagnosis
Source: PLoS Negl Trop Dis. 2022 Feb 18;16(2):e0009850. doi: 10.1371/journal.pntd.0009850 (PMC8893668; doi:10.1371/journal.pntd.0009850)
Supplement: S2 Table — (XLSX) [file pntd.0009850.s004.xlsx]

## Sheet: Plan1
Supplementary Table 2: Reproducibility and Repeatability results from synthetic DNA
	16S									RLEP
	Op. 1			Op. 2			Op. 3			Op. 1			Op. 2			Op. 3
copies/reaction	Day 1	Day 2	Day 3	Day 1	Day 2	Day 3	Day 1	Day 2	Day 3	Day 1	Day 2	Day 3	Day 1	Day 2	Day 3	Day 1	Day 2	Day 3
18332474.44	14.67 14.11 14.10	14.32 13.94 13.40	15.71 15.97 16.01	11.27 12.26 12.47	12.38 12.13 11.17	12.84 12.86 13.04	14.10 13.86 14.07	13.32 13.56 13.40	8.06 8.48 8.66	13.50 13.02 13.05	13.04 12.91 12.32	13.92 14.78 14.84	12.80 13.86 14.00	13.88 13.66 12.74	14.49 14.53 14.74	14.96 15.19 15.27	14.25 14.35 14.50	9.22 9.64 9.89
1833247.44	16.72 18.46 17.61	17.21 16.41 17.02	19.15 19.49 19.62	17.47 17.74 17.46	15.69 15.76 16.57	17.19 17.32 17.48	17.83 17.87 17.75	17.31 17.37 17.20	17.29 16.65 14.54	15.62 17.44 16.65	16.53 15.39 15.89	17.70 18.11 18.06	19.07 19.09 19.04	17.03 17.19 17.97	18.89 18.82 19.19	19.03 19.00 18.78	18.36 18.34 18.22	18.26 17.66 15.24
183324.74	19.88 22.61 19.78	19.49 22.94 21.50	22.91 23.14 22.66	20.90 20.97 20.86	18.68 20.63 20.60	21.00 20.97 20.77	21.75 21.42 21.50	20.86 20.78 20.76	20.69 20.56 20.61	18.88 21.66 18.80	18.23 21.87 20.32	21.09 21.34 20.99	22.61 22.64 22.86	20.27 22.31 22.36	22.65 22.87 22.68	22.84 22.63 22.71	21.82 21.67 21.69	21.72 21.77 21.59
18332.47	26.00 26.19 26.01	26.01 25.96 NA	26.51 26.47 26.41	24.38 24.25 24.15	24.15 24.08 23.46	24.44 24.58 24.40	25.33 25.22 24.88	24.22 23.90 24.14	23.88 23.82 23.82	24.90 25.07 24.86	24.93 24.85 NA	24.77 24.81 24.75	26.48 26.45 26.41	26.20 26.22 25.38	26.74 26.98 26.70	26.76 26.50 26.41	25.29 25.00 25.14	25.03 25.11 25.16
1833.25	29.74 29.72 29.81 29.93 29.48 29.97 29.75 29.65 29.57 29.70 29.56 NA	29.37 29.49 29.60 29.74 29.54 29.56 29.17 29.57 29.51 29.47 28.64 NA	29.66 29.10 29.84 29.84 30.18 30.08 30.13 29.95 29.99 29.88 29.68 29.88	27.92 28.28 27.89 27.78 27.76 27.91 27.83 27.82 28.25 27.89 27.64 27.63	27.52 27.64 27.46 27.41 27.69 27.51 27.52 27.53 28.05 27.55 27.57 27.37	28.47 28.45 28.25 28.29 28.41 28.38 28.42 28.32 28.79 28.45 28.38 28.60	28.47 28.40 28.89 28.88 28.82 28.94 28.90 28.81 29.06 28.79 28.81 28.65	27.68 27.39 27.73 27.72 27.78 27.64 27.74 27.75 27.96 27.83 27.60 27.41	27.55 27.55 27.34 27.36 27.55 27.53 27.43 27.40 27.46 27.42 27.42 27.38	28.63 28.56 28.47 28.60 28.17 28.41 28.44 28.50 28.42 28.61 28.44 NA	28.21 28.34 28.33 28.37 28.23 28.18 27.97 28.41 28.42 28.49 27.67 NA	27.96 27.60 28.01 28.05 28.23 27.97 28.04 28.02 28.19 28.12 27.94 28.36	30.23 30.60 30.23 30.05 29.88 29.88 29.95 29.97 30.69 30.28 30.18 30.12	29.86 29.95 29.96 29.66 29.63 29.39 29.50 29.57 30.25 29.84 29.87 29.73	30.87 30.88 30.71 30.66 30.56 30.46 30.30 30.39 31.21 30.83 30.93 31.00	29.83 29.71 30.32 30.32 30.28 30.25 30.01 29.97 30.53 30.33 30.25 30.15	28.77 28.58 28.79 28.75 28.84 28.73 28.83 28.92 29.05 28.95 28.82 28.62	28.77 28.62 28.68 28.61 28.73 28.43 28.53 28.48 28.68 28.56 28.72 28.79
183.32	32.58 33.02 32.62 30.49 32.54 32.49 32.90 32.06 32.73 31.91 32.70 NA	32.51 32.69 32.68 32.61 33.01 33.06 32.66 32.72 33.19 32.46 32.65 32.67	33.11 33.39 32.89 33.18 33.31 33.66 33.36 33.58 32.81 33.16 33.24 NA	31.37 36.96 NA 43.46 37.95 38.21 NA NA NA NA 31.01 31.11	30.85 31.10 31.42 30.84 31.24 30.71 30.99 30.72 31.09 31.02 30.65 30.90	31.82 31.82 31.99 32.14 31.34 31.84 31.74 31.83 31.23 32.37 31.98 32.25	32.54 32.67 32.62 32.72 32.93 32.19 31.96 33.37 32.86 33.45 31.93 32.64	31.26 31.26 30.97 31.38 31.24 31.17 31.42 31.15 31.97 31.01 31.27 30.90	30.81 31.15 30.77 30.72 31.26 31.20 30.78 31.16 31.76 30.91 30.95 30.89	31.73 32.38 32.00 29.63 31.40 31.27 31.80 30.92 31.63 31.22 31.57 NA	31.61 31.82 31.64 31.80 31.66 31.77 31.58 31.72 32.12 31.45 31.98 31.79	31.60 31.79 31.35 31.40 31.34 31.64 31.37 31.93 31.19 31.85 31.76 NA	33.57 34.51 35.40 36.59 37.29 35.52 35.03 35.92 34.19 35.11 33.42 33.77	33.07 33.01 33.36 32.63 32.77 32.50 32.70 32.97 33.21 32.81 33.00 33.07	33.66 33.74 33.89 34.27 33.75 33.51 33.74 33.67 33.54 34.14 33.63 34.19	34.40 33.69 34.21 33.59 33.45 33.77 33.39 34.22 33.86 34.51 33.21 33.70	32.29 32.71 32.01 32.37 32.18 31.94 32.24 31.93 33.10 32.16 32.21 31.88	32.12 31.98 32.06 31.80 32.30 32.02 31.74 32.16 32.98 32.05 32.16 32.01
18.33	35.21 34.79 36.20 35.55 35.83 36.33 35.15 34.92 34.30 34.81 36.45 36.24	34.74 35.31 35.38 37.86 35.05 35.47 35.47 35.06 35.74 35.19 34.38 34.98	35.86 35.24 36.93 37.12 36.37 35.56 36.46 36.94 36.03 34.92 36.65 35.70	34.44 31.26 31.71 31.39 31.40 31.32 31.31 31.22 31.19 32.14 31.04 31.08	33.70 33.66 36.17 36.02 34.48 33.96 35.30 36.38 34.37 35.56 33.76 33.32	36.98 34.58 34.40 36.63 34.82 NA 36.38 34.96 35.02 34.39 34.51 33.95	35.55 NA NA 36.86 35.16 36.68 34.62 36.05 35.36 NA NA 34.73	33.89 NA 35.27 34.22 35.63 34.49 34.52 34.31 34.91 35.33 34.51 34.44	34.90 34.31 34.05 33.74 33.24 34.66 34.06 33.45 33.93 35.40 33.93 34.72	34.93 34.94 34.36 35.58 33.64 35.71 34.55 34.54 34.08 34.77 35.99 34.86	34.01 34.98 34.57 NA 34.92 35.04 34.81 34.69 35.65 34.90 34.70 34.49	34.59 34.59 35.90 36.09 35.01 34.17 35.19 34.55 34.51 33.99 35.45 34.74	35.40 33.74 34.32 33.40 33.37 33.31 33.66 33.05 33.73 33.88 33.95 34.03	35.08 35.49 36.07 35.12 34.23 34.22 36.38 35.10 34.85 34.93 34.24 34.99	43.74 35.23 34.27 35.40 35.68 34.66 35.09 35.55 35.65 35.00 34.47 34.98	37.38 NA 38.14 37.28 38.31 37.40 36.95 35.79 36.56 NA NA 38.73	35.12 37.45 36.04 36.41 35.25 35.81 35.48 34.51 35.77 35.96 35.51 36.06	35.75 35.05 35.22 35.91 34.12 35.76 34.65 34.72 35.20 37.28 34.67 35.89
1.83	NA NA 37.40 37.63 NA NA NA NA NA NA NA NA	NA 39.41 39.31 NA 38.19 39.01 NA 38.52 NA NA 37.40 NA	NA NA 38.16 39.01 NA 39.74 37.90 NA 37.29 NA 37.89 38.00	NA 37.71 38.21 36.52 NA 38.24 NA NA 37.28 36.07 40.03 37.13	39.61 NA NA NA NA NA NA 35.03 37.87 NA 35.94 NA	NA NA NA 37.87 NA NA NA 36.46 NA NA 38.04 NA	NA NA NA NA NA NA NA NA NA NA NA 36.72	NA 36.91 NA 36.01 NA NA NA NA 38.90 NA 38.28 NA	36.21 36.84 40.62 36.09 NA 38.68 36.04 NA NA 36.00 37.10 NA	NA NA 36.20 NA NA NA 37.86 38.20 36.88 NA NA NA	NA 36.93 NA NA 36.88 37.92 37.41 40.13 37.80 38.10 38.55 NA	NA NA 36.72 36.95 37.75 NA 36.31 36.87 36.12 38.19 36.01 36.10	NA 39.43 40.26 36.07 NA 36.54 39.48 38.09 36.83 36.44 37.06 36.64	34.99 35.17 35.52 36.05 36.20 35.12 35.02 35.43 34.49 35.30 36.02 36.97	35.47 36.18 35.41 34.88 35.91 35.32 35.79 34.41 35.37 35.18 35.30 35.97	NA NA NA 38.10 NA NA NA NA NA 38.05 NA NA	NA 37.57 NA NA 37.04 NA NA NA NA 36.70 NA NA	39.50 36.24 NA 39.99 NA NA 37.11 NA NA 37.67 38.05 NA
