# Supplementary material for: Development and validation of a multiplex real-time qPCR assay using GMP-grade reagents for leprosy diagnosis
Source: PLoS Negl Trop Dis. 2022 Feb 18;16(2):e0009850. doi: 10.1371/journal.pntd.0009850 (PMC8893668; doi:10.1371/journal.pntd.0009850)
Supplement: S3 Table — (XLSX) [file pntd.0009850.s005.xlsx]

## Sheet: Planilha1
Supplementary Table 3. Precision measurement for repeatability and reproducibility.
	Synthetic gene copies/reaction	Precision Intra-operator (repeatibility)									Precision
											Inter-operator (reproductibility)
		Operator 1			Operator 2			Operator 3
		Cp mean	SD	rRSD%	Cp mean	SD	rRSD%	Cp mean	SD	rRSD%	Cp mean	SD	rRSD%
16S	1.83E+00	37.41	0.60	1.61	37.15	0.24	0.65	38.14	0.36	0.95	37.57	0.52	1.38
	1.83E+01	33.83	0.08	0.25	34.84	0.16	0.45	35.67	0.08	0.23	34.78	0.92	2.65
	1.83E+02	32.85	2.58	7.84	31.65	0.11	0.35	32.79	0.27	0.82	32.43	0.68	2.09
	1.83E+03	27.96	0.03	0.10	27.97	0.06	0.21	29.66	0.08	0.28	28.53	0.98	3.43
	1.83E+04	24.21	0.16	0.65	24.36	0.10	0.42	26.17	0.04	0.15	24.91	1.09	4.38
	1.83E+05	20.60	0.59	2.88	20.99	0.06	0.31	21.66	0.83	3.83	21.08	0.53	2.53
	1.83E+06	16.96	0.19	1.14	17.09	0.79	4.63	17.97	0.32	1.79	17.34	0.55	3.15
	1.83E+07	12.27	0.31	2.49	11.95	0.10	0.86	14.69	0.15	1.01	12.97	1.50	11.57
RLEP	1.83E+00	36.21	0.55	1.51	37.76	0.71	1.89	37.34	0.14	0.37	37.10	0.80	2.16
	1.83E+01	34.90	1.09	3.13	36.18	0.09	0.25	34.84	0.15	0.43	35.30	0.75	2.14
	1.83E+02	33.92	0.55	1.62	32.73	0.05	0.16	31.57	0.29	0.92	32.74	1.17	3.58
	1.83E+03	30.22	0.02	0.06	29.20	0.07	0.23	28.25	0.05	0.19	29.22	0.99	3.37
	1.83E+04	26.40	0.23	0.87	25.60	0.06	0.23	24.87	0.04	0.17	25.62	0.76	2.98
	1.83E+05	22.36	0.61	2.75	22.05	0.01	0.05	20.35	0.90	4.42	21.59	1.08	5.01
	1.83E+06	18.48	0.24	1.31	18.10	0.86	4.74	16.82	0.35	2.06	17.80	0.87	4.87
	1.83E+07	13.86	0.29	2.06	13.03	0.11	0.86	13.49	0.12	0.90	13.46	0.41	3.08
