# Supplementary material for: Development and validation of a multiplex real-time qPCR assay using GMP-grade reagents for leprosy diagnosis
Source: PLoS Negl Trop Dis. 2022 Feb 18;16(2):e0009850. doi: 10.1371/journal.pntd.0009850 (PMC8893668; doi:10.1371/journal.pntd.0009850)
Supplement: S4 Table — (XLSX) [file pntd.0009850.s006.xlsx]

## Sheet: roc_data
Supplementary Table 4: List of Cp cutoff value combinations with associated sensitivity and specificity scores
R16S_cutoff	RLEP_cutoff	total_tp	total_tn	total_fp	total_fn	sensitivity	specificity	accuracy
37.5	34.25	52	41	3	1	0.98	0.93	0.958763
37.5	34.5	52	41	3	1	0.98	0.93	0.958763
37.5	34.75	52	41	3	1	0.98	0.93	0.958763
38	34.25	52	41	3	1	0.98	0.93	0.958763
38	34.5	52	41	3	1	0.98	0.93	0.958763
38	34.75	52	41	3	1	0.98	0.93	0.958763
35.5	32.5	48	44	0	5	0.91	1	0.948454
35.5	32.75	48	44	0	5	0.91	1	0.948454
35.5	33	48	44	0	5	0.91	1	0.948454
35.5	33.25	48	44	0	5	0.91	1	0.948454
35.5	33.5	48	44	0	5	0.91	1	0.948454
35.5	33.75	48	44	0	5	0.91	1	0.948454
35.5	34	48	44	0	5	0.91	1	0.948454
35.5	34.25	48	44	0	5	0.91	1	0.948454
35.5	34.5	48	44	0	5	0.91	1	0.948454
35.5	34.75	48	44	0	5	0.91	1	0.948454
35.5	35	48	44	0	5	0.91	1	0.948454
37.5	32.5	49	43	1	4	0.92	0.98	0.948454
38	32.5	49	43	1	4	0.92	0.98	0.948454
38.5	32.5	49	43	1	4	0.92	0.98	0.948454
38.5	34.25	52	40	4	1	0.98	0.91	0.948454
38.5	34.5	52	40	4	1	0.98	0.91	0.948454
38.5	34.75	52	40	4	1	0.98	0.91	0.948454
39	32.5	49	43	1	4	0.92	0.98	0.948454
39	34.25	52	40	4	1	0.98	0.91	0.948454
39	34.5	52	40	4	1	0.98	0.91	0.948454
39	34.75	52	40	4	1	0.98	0.91	0.948454
39.5	32.5	49	43	1	4	0.92	0.98	0.948454
39.5	34.25	52	40	4	1	0.98	0.91	0.948454
39.5	34.5	52	40	4	1	0.98	0.91	0.948454
39.5	34.75	52	40	4	1	0.98	0.91	0.948454
40	32.5	49	43	1	4	0.92	0.98	0.948454
40	34.25	52	40	4	1	0.98	0.91	0.948454
40	34.5	52	40	4	1	0.98	0.91	0.948454
40	34.75	52	40	4	1	0.98	0.91	0.948454
40.5	32.5	49	43	1	4	0.92	0.98	0.948454
40.5	34.25	52	40	4	1	0.98	0.91	0.948454
40.5	34.5	52	40	4	1	0.98	0.91	0.948454
40.5	34.75	52	40	4	1	0.98	0.91	0.948454
41	32.5	49	43	1	4	0.92	0.98	0.948454
41	34.25	52	40	4	1	0.98	0.91	0.948454
41	34.5	52	40	4	1	0.98	0.91	0.948454
41	34.75	52	40	4	1	0.98	0.91	0.948454
41.5	32.5	49	43	1	4	0.92	0.98	0.948454
41.5	34.25	52	40	4	1	0.98	0.91	0.948454
41.5	34.5	52	40	4	1	0.98	0.91	0.948454
41.5	34.75	52	40	4	1	0.98	0.91	0.948454
42	32.5	49	43	1	4	0.92	0.98	0.948454
42	34.25	52	40	4	1	0.98	0.91	0.948454
42	34.5	52	40	4	1	0.98	0.91	0.948454
42	34.75	52	40	4	1	0.98	0.91	0.948454
35	32.5	47	44	0	6	0.89	1	0.938144
35	32.75	47	44	0	6	0.89	1	0.938144
35	33	47	44	0	6	0.89	1	0.938144
35	33.25	47	44	0	6	0.89	1	0.938144
35	33.5	47	44	0	6	0.89	1	0.938144
35	33.75	47	44	0	6	0.89	1	0.938144
35	34	47	44	0	6	0.89	1	0.938144
35	34.25	47	44	0	6	0.89	1	0.938144
35	34.5	47	44	0	6	0.89	1	0.938144
35	34.75	47	44	0	6	0.89	1	0.938144
35	35	47	44	0	6	0.89	1	0.938144
35	35.25	47	44	0	6	0.89	1	0.938144
35	35.5	47	44	0	6	0.89	1	0.938144
35	35.75	47	44	0	6	0.89	1	0.938144
35	36	47	44	0	6	0.89	1	0.938144
35	36.25	47	44	0	6	0.89	1	0.938144
35	36.5	47	44	0	6	0.89	1	0.938144
35	36.75	47	44	0	6	0.89	1	0.938144
35.5	35.25	48	43	1	5	0.91	0.98	0.938144
36	32.5	48	43	1	5	0.91	0.98	0.938144
36	32.75	48	43	1	5	0.91	0.98	0.938144
36	33	48	43	1	5	0.91	0.98	0.938144
36	33.25	48	43	1	5	0.91	0.98	0.938144
36	33.5	48	43	1	5	0.91	0.98	0.938144
36	33.75	48	43	1	5	0.91	0.98	0.938144
36	34	48	43	1	5	0.91	0.98	0.938144
36	34.25	48	43	1	5	0.91	0.98	0.938144
36	34.5	48	43	1	5	0.91	0.98	0.938144
36	34.75	48	43	1	5	0.91	0.98	0.938144
36.5	32.5	48	43	1	5	0.91	0.98	0.938144
36.5	32.75	48	43	1	5	0.91	0.98	0.938144
37	32.5	48	43	1	5	0.91	0.98	0.938144
37	34.25	50	41	3	3	0.94	0.93	0.938144
37	34.5	50	41	3	3	0.94	0.93	0.938144
37	34.75	50	41	3	3	0.94	0.93	0.938144
37.5	32.75	49	42	2	4	0.92	0.95	0.938144
37.5	33	50	41	3	3	0.94	0.93	0.938144
37.5	33.25	50	41	3	3	0.94	0.93	0.938144
37.5	33.5	50	41	3	3	0.94	0.93	0.938144
37.5	33.75	50	41	3	3	0.94	0.93	0.938144
37.5	34	50	41	3	3	0.94	0.93	0.938144
37.5	35	52	39	5	1	0.98	0.89	0.938144
38	32.75	49	42	2	4	0.92	0.95	0.938144
38	33	50	41	3	3	0.94	0.93	0.938144
38	33.25	50	41	3	3	0.94	0.93	0.938144
38	33.5	50	41	3	3	0.94	0.93	0.938144
38	33.75	50	41	3	3	0.94	0.93	0.938144
38	34	50	41	3	3	0.94	0.93	0.938144
38.5	32.75	49	42	2	4	0.92	0.95	0.938144
38.5	33	50	41	3	3	0.94	0.93	0.938144
38.5	33.25	50	41	3	3	0.94	0.93	0.938144
38.5	33.5	50	41	3	3	0.94	0.93	0.938144
38.5	33.75	50	41	3	3	0.94	0.93	0.938144
38.5	34	50	41	3	3	0.94	0.93	0.938144
39	32.75	49	42	2	4	0.92	0.95	0.938144
39	33	50	41	3	3	0.94	0.93	0.938144
39	33.25	50	41	3	3	0.94	0.93	0.938144
39	33.5	50	41	3	3	0.94	0.93	0.938144
39	33.75	50	41	3	3	0.94	0.93	0.938144
39	34	50	41	3	3	0.94	0.93	0.938144
39.5	32.75	49	42	2	4	0.92	0.95	0.938144
39.5	33	50	41	3	3	0.94	0.93	0.938144
39.5	33.25	50	41	3	3	0.94	0.93	0.938144
39.5	33.5	50	41	3	3	0.94	0.93	0.938144
39.5	33.75	50	41	3	3	0.94	0.93	0.938144
39.5	34	50	41	3	3	0.94	0.93	0.938144
40	32.75	49	42	2	4	0.92	0.95	0.938144
40	33	50	41	3	3	0.94	0.93	0.938144
40	33.25	50	41	3	3	0.94	0.93	0.938144
40	33.5	50	41	3	3	0.94	0.93	0.938144
40	33.75	50	41	3	3	0.94	0.93	0.938144
40	34	50	41	3	3	0.94	0.93	0.938144
40.5	32.75	49	42	2	4	0.92	0.95	0.938144
40.5	33	50	41	3	3	0.94	0.93	0.938144
40.5	33.25	50	41	3	3	0.94	0.93	0.938144
40.5	33.5	50	41	3	3	0.94	0.93	0.938144
40.5	33.75	50	41	3	3	0.94	0.93	0.938144
40.5	34	50	41	3	3	0.94	0.93	0.938144
41	32.75	49	42	2	4	0.92	0.95	0.938144
41	33	50	41	3	3	0.94	0.93	0.938144
41	33.25	50	41	3	3	0.94	0.93	0.938144
41	33.5	50	41	3	3	0.94	0.93	0.938144
41	33.75	50	41	3	3	0.94	0.93	0.938144
41	34	50	41	3	3	0.94	0.93	0.938144
41.5	32.75	49	42	2	4	0.92	0.95	0.938144
41.5	33	50	41	3	3	0.94	0.93	0.938144
41.5	33.25	50	41	3	3	0.94	0.93	0.938144
41.5	33.5	50	41	3	3	0.94	0.93	0.938144
41.5	33.75	50	41	3	3	0.94	0.93	0.938144
41.5	34	50	41	3	3	0.94	0.93	0.938144
42	32.75	49	42	2	4	0.92	0.95	0.938144
42	33	50	41	3	3	0.94	0.93	0.938144
42	33.25	50	41	3	3	0.94	0.93	0.938144
42	33.5	50	41	3	3	0.94	0.93	0.938144
42	33.75	50	41	3	3	0.94	0.93	0.938144
42	34	50	41	3	3	0.94	0.93	0.938144
35	37	47	43	1	6	0.89	0.98	0.927835
35	37.25	47	43	1	6	0.89	0.98	0.927835
35	37.5	47	43	1	6	0.89	0.98	0.927835
35	37.75	47	43	1	6	0.89	0.98	0.927835
35	38	47	43	1	6	0.89	0.98	0.927835
35	38.25	47	43	1	6	0.89	0.98	0.927835
35	38.5	47	43	1	6	0.89	0.98	0.927835
35	38.75	47	43	1	6	0.89	0.98	0.927835
35	39	47	43	1	6	0.89	0.98	0.927835
35	39.25	47	43	1	6	0.89	0.98	0.927835
35	39.5	47	43	1	6	0.89	0.98	0.927835
35	39.75	47	43	1	6	0.89	0.98	0.927835
35	40	47	43	1	6	0.89	0.98	0.927835
35.5	32.25	46	44	0	7	0.87	1	0.927835
35.5	35.5	48	42	2	5	0.91	0.95	0.927835
35.5	35.75	48	42	2	5	0.91	0.95	0.927835
35.5	36	48	42	2	5	0.91	0.95	0.927835
35.5	36.25	48	42	2	5	0.91	0.95	0.927835
36	32.25	46	44	0	7	0.87	1	0.927835
36	35	48	42	2	5	0.91	0.95	0.927835
36.5	32.25	46	44	0	7	0.87	1	0.927835
36.5	33	48	42	2	5	0.91	0.95	0.927835
36.5	33.25	48	42	2	5	0.91	0.95	0.927835
36.5	33.5	48	42	2	5	0.91	0.95	0.927835
36.5	33.75	48	42	2	5	0.91	0.95	0.927835
36.5	34	48	42	2	5	0.91	0.95	0.927835
36.5	34.25	48	42	2	5	0.91	0.95	0.927835
36.5	34.5	48	42	2	5	0.91	0.95	0.927835
36.5	34.75	48	42	2	5	0.91	0.95	0.927835
37	32.25	46	44	0	7	0.87	1	0.927835
37	32.75	48	42	2	5	0.91	0.95	0.927835
37	33	49	41	3	4	0.92	0.93	0.927835
37	33.25	49	41	3	4	0.92	0.93	0.927835
37	33.5	49	41	3	4	0.92	0.93	0.927835
37	33.75	49	41	3	4	0.92	0.93	0.927835
37	34	49	41	3	4	0.92	0.93	0.927835
37.5	32.25	46	44	0	7	0.87	1	0.927835
37.5	35.25	52	38	6	1	0.98	0.86	0.927835
38	32.25	46	44	0	7	0.87	1	0.927835
38	35	52	38	6	1	0.98	0.86	0.927835
38.5	32.25	46	44	0	7	0.87	1	0.927835
39	32.25	46	44	0	7	0.87	1	0.927835
39.5	32.25	46	44	0	7	0.87	1	0.927835
40	32.25	46	44	0	7	0.87	1	0.927835
40.5	32.25	46	44	0	7	0.87	1	0.927835
41	32.25	46	44	0	7	0.87	1	0.927835
41.5	32.25	46	44	0	7	0.87	1	0.927835
42	32.25	46	44	0	7	0.87	1	0.927835
34.5	32.5	45	44	0	8	0.85	1	0.917526
34.5	32.75	45	44	0	8	0.85	1	0.917526
34.5	33	45	44	0	8	0.85	1	0.917526
34.5	33.25	45	44	0	8	0.85	1	0.917526
34.5	33.5	45	44	0	8	0.85	1	0.917526
34.5	33.75	45	44	0	8	0.85	1	0.917526
34.5	34	45	44	0	8	0.85	1	0.917526
34.5	34.25	45	44	0	8	0.85	1	0.917526
34.5	34.5	45	44	0	8	0.85	1	0.917526
34.5	34.75	45	44	0	8	0.85	1	0.917526
34.5	35	45	44	0	8	0.85	1	0.917526
34.5	35.25	45	44	0	8	0.85	1	0.917526
34.5	35.5	45	44	0	8	0.85	1	0.917526
34.5	35.75	45	44	0	8	0.85	1	0.917526
34.5	36	45	44	0	8	0.85	1	0.917526
34.5	36.25	45	44	0	8	0.85	1	0.917526
34.5	36.5	45	44	0	8	0.85	1	0.917526
34.5	36.75	45	44	0	8	0.85	1	0.917526
35	32.25	45	44	0	8	0.85	1	0.917526
35.5	31.75	45	44	0	8	0.85	1	0.917526
35.5	32	45	44	0	8	0.85	1	0.917526
35.5	36.5	48	41	3	5	0.91	0.93	0.917526
35.5	36.75	48	41	3	5	0.91	0.93	0.917526
36	31.75	45	44	0	8	0.85	1	0.917526
36	32	45	44	0	8	0.85	1	0.917526
36	35.25	48	41	3	5	0.91	0.93	0.917526
36.5	31.75	45	44	0	8	0.85	1	0.917526
36.5	32	45	44	0	8	0.85	1	0.917526
36.5	35	48	41	3	5	0.91	0.93	0.917526
37	31.75	45	44	0	8	0.85	1	0.917526
37	32	45	44	0	8	0.85	1	0.917526
37	35	50	39	5	3	0.94	0.89	0.917526
37.5	31.75	45	44	0	8	0.85	1	0.917526
37.5	32	45	44	0	8	0.85	1	0.917526
37.5	35.5	52	37	7	1	0.98	0.84	0.917526
37.5	35.75	52	37	7	1	0.98	0.84	0.917526
38	31.75	45	44	0	8	0.85	1	0.917526
38	32	45	44	0	8	0.85	1	0.917526
38	35.25	52	37	7	1	0.98	0.84	0.917526
38.5	31.75	45	44	0	8	0.85	1	0.917526
38.5	32	45	44	0	8	0.85	1	0.917526
38.5	35	52	37	7	1	0.98	0.84	0.917526
39	31.75	45	44	0	8	0.85	1	0.917526
39	32	45	44	0	8	0.85	1	0.917526
39	35	52	37	7	1	0.98	0.84	0.917526
39.5	31.75	45	44	0	8	0.85	1	0.917526
39.5	32	45	44	0	8	0.85	1	0.917526
39.5	35	52	37	7	1	0.98	0.84	0.917526
40	31.75	45	44	0	8	0.85	1	0.917526
40	32	45	44	0	8	0.85	1	0.917526
40	35	52	37	7	1	0.98	0.84	0.917526
40.5	31.75	45	44	0	8	0.85	1	0.917526
40.5	32	45	44	0	8	0.85	1	0.917526
40.5	35	52	37	7	1	0.98	0.84	0.917526
41	31.75	45	44	0	8	0.85	1	0.917526
41	32	45	44	0	8	0.85	1	0.917526
41	35	52	37	7	1	0.98	0.84	0.917526
41.5	31.75	45	44	0	8	0.85	1	0.917526
41.5	32	45	44	0	8	0.85	1	0.917526
41.5	35	52	37	7	1	0.98	0.84	0.917526
42	31.75	45	44	0	8	0.85	1	0.917526
42	32	45	44	0	8	0.85	1	0.917526
42	35	52	37	7	1	0.98	0.84	0.917526
34.5	32.25	44	44	0	9	0.83	1	0.907216
34.5	37	45	43	1	8	0.85	0.98	0.907216
34.5	37.25	45	43	1	8	0.85	0.98	0.907216
34.5	37.5	45	43	1	8	0.85	0.98	0.907216
34.5	37.75	45	43	1	8	0.85	0.98	0.907216
34.5	38	45	43	1	8	0.85	0.98	0.907216
34.5	38.25	45	43	1	8	0.85	0.98	0.907216
34.5	38.5	45	43	1	8	0.85	0.98	0.907216
34.5	38.75	45	43	1	8	0.85	0.98	0.907216
34.5	39	45	43	1	8	0.85	0.98	0.907216
34.5	39.25	45	43	1	8	0.85	0.98	0.907216
34.5	39.5	45	43	1	8	0.85	0.98	0.907216
34.5	39.75	45	43	1	8	0.85	0.98	0.907216
34.5	40	45	43	1	8	0.85	0.98	0.907216
35	31.75	44	44	0	9	0.83	1	0.907216
35	32	44	44	0	9	0.83	1	0.907216
35.5	37	48	40	4	5	0.91	0.91	0.907216
35.5	37.25	48	40	4	5	0.91	0.91	0.907216
35.5	37.5	48	40	4	5	0.91	0.91	0.907216
35.5	37.75	48	40	4	5	0.91	0.91	0.907216
35.5	38	48	40	4	5	0.91	0.91	0.907216
36	35.5	48	40	4	5	0.91	0.91	0.907216
36	35.75	48	40	4	5	0.91	0.91	0.907216
36.5	35.25	48	40	4	5	0.91	0.91	0.907216
37	35.25	50	38	6	3	0.94	0.86	0.907216
37.5	36	52	36	8	1	0.98	0.82	0.907216
38	35.5	52	36	8	1	0.98	0.82	0.907216
38.5	35.25	52	36	8	1	0.98	0.82	0.907216
39	35.25	52	36	8	1	0.98	0.82	0.907216
39.5	35.25	52	36	8	1	0.98	0.82	0.907216
40	35.25	52	36	8	1	0.98	0.82	0.907216
40.5	35.25	52	36	8	1	0.98	0.82	0.907216
41	35.25	52	36	8	1	0.98	0.82	0.907216
41.5	35.25	52	36	8	1	0.98	0.82	0.907216
42	35.25	52	36	8	1	0.98	0.82	0.907216
34.5	31.75	43	44	0	10	0.81	1	0.896907
34.5	32	43	44	0	10	0.81	1	0.896907
35	31.5	43	44	0	10	0.81	1	0.896907
35.5	31.5	43	44	0	10	0.81	1	0.896907
35.5	38.25	48	39	5	5	0.91	0.89	0.896907
35.5	38.5	48	39	5	5	0.91	0.89	0.896907
35.5	38.75	48	39	5	5	0.91	0.89	0.896907
35.5	39	48	39	5	5	0.91	0.89	0.896907
35.5	39.25	48	39	5	5	0.91	0.89	0.896907
35.5	39.5	48	39	5	5	0.91	0.89	0.896907
35.5	39.75	48	39	5	5	0.91	0.89	0.896907
35.5	40	48	39	5	5	0.91	0.89	0.896907
36	31.5	43	44	0	10	0.81	1	0.896907
36	36	48	39	5	5	0.91	0.89	0.896907
36	36.25	48	39	5	5	0.91	0.89	0.896907
36.5	31.5	43	44	0	10	0.81	1	0.896907
36.5	35.5	48	39	5	5	0.91	0.89	0.896907
36.5	35.75	48	39	5	5	0.91	0.89	0.896907
37	31.5	43	44	0	10	0.81	1	0.896907
37	35.5	50	37	7	3	0.94	0.84	0.896907
37	35.75	50	37	7	3	0.94	0.84	0.896907
37.5	31.5	43	44	0	10	0.81	1	0.896907
38	31.5	43	44	0	10	0.81	1	0.896907
38.5	31.5	43	44	0	10	0.81	1	0.896907
38.5	35.5	52	35	9	1	0.98	0.8	0.896907
39	31.5	43	44	0	10	0.81	1	0.896907
39	35.5	52	35	9	1	0.98	0.8	0.896907
39.5	31.5	43	44	0	10	0.81	1	0.896907
39.5	35.5	52	35	9	1	0.98	0.8	0.896907
40	31.5	43	44	0	10	0.81	1	0.896907
40	35.5	52	35	9	1	0.98	0.8	0.896907
40.5	31.5	43	44	0	10	0.81	1	0.896907
40.5	35.5	52	35	9	1	0.98	0.8	0.896907
41	31.5	43	44	0	10	0.81	1	0.896907
41	35.5	52	35	9	1	0.98	0.8	0.896907
41.5	31.5	43	44	0	10	0.81	1	0.896907
41.5	35.5	52	35	9	1	0.98	0.8	0.896907
42	31.5	43	44	0	10	0.81	1	0.896907
42	35.5	52	35	9	1	0.98	0.8	0.896907
34	32.25	42	44	0	11	0.79	1	0.886598
34	32.5	42	44	0	11	0.79	1	0.886598
34	32.75	42	44	0	11	0.79	1	0.886598
34	33	42	44	0	11	0.79	1	0.886598
34	33.25	42	44	0	11	0.79	1	0.886598
34	33.5	42	44	0	11	0.79	1	0.886598
34	33.75	42	44	0	11	0.79	1	0.886598
34	34	42	44	0	11	0.79	1	0.886598
34	34.25	42	44	0	11	0.79	1	0.886598
34	34.5	42	44	0	11	0.79	1	0.886598
34	34.75	42	44	0	11	0.79	1	0.886598
34	35	42	44	0	11	0.79	1	0.886598
34	35.25	42	44	0	11	0.79	1	0.886598
34	35.5	42	44	0	11	0.79	1	0.886598
34	35.75	42	44	0	11	0.79	1	0.886598
34	36	42	44	0	11	0.79	1	0.886598
34	36.25	42	44	0	11	0.79	1	0.886598
34	36.5	42	44	0	11	0.79	1	0.886598
34	36.75	42	44	0	11	0.79	1	0.886598
34.5	31.5	42	44	0	11	0.79	1	0.886598
36	36.5	48	38	6	5	0.91	0.86	0.886598
36	36.75	48	38	6	5	0.91	0.86	0.886598
36.5	36	48	38	6	5	0.91	0.86	0.886598
36.5	36.25	48	38	6	5	0.91	0.86	0.886598
37	36	50	36	8	3	0.94	0.82	0.886598
37.5	36.25	52	34	10	1	0.98	0.77	0.886598
38	35.75	52	34	10	1	0.98	0.77	0.886598
34	31.75	41	44	0	12	0.77	1	0.876289
34	32	41	44	0	12	0.77	1	0.876289
34	37	42	43	1	11	0.79	0.98	0.876289
34	37.25	42	43	1	11	0.79	0.98	0.876289
34	37.5	42	43	1	11	0.79	0.98	0.876289
34	37.75	42	43	1	11	0.79	0.98	0.876289
34	38	42	43	1	11	0.79	0.98	0.876289
34	38.25	42	43	1	11	0.79	0.98	0.876289
34	38.5	42	43	1	11	0.79	0.98	0.876289
34	38.75	42	43	1	11	0.79	0.98	0.876289
34	39	42	43	1	11	0.79	0.98	0.876289
34	39.25	42	43	1	11	0.79	0.98	0.876289
34	39.5	42	43	1	11	0.79	0.98	0.876289
34	39.75	42	43	1	11	0.79	0.98	0.876289
34	40	42	43	1	11	0.79	0.98	0.876289
35	31.25	41	44	0	12	0.77	1	0.876289
35.5	31.25	41	44	0	12	0.77	1	0.876289
36	31.25	41	44	0	12	0.77	1	0.876289
36	37	48	37	7	5	0.91	0.84	0.876289
36	37.25	48	37	7	5	0.91	0.84	0.876289
36	37.5	48	37	7	5	0.91	0.84	0.876289
36	37.75	48	37	7	5	0.91	0.84	0.876289
36	38	48	37	7	5	0.91	0.84	0.876289
36.5	31.25	41	44	0	12	0.77	1	0.876289
36.5	36.5	48	37	7	5	0.91	0.84	0.876289
36.5	36.75	48	37	7	5	0.91	0.84	0.876289
37	31.25	41	44	0	12	0.77	1	0.876289
37	36.25	50	35	9	3	0.94	0.8	0.876289
37.5	31.25	41	44	0	12	0.77	1	0.876289
37.5	36.5	52	33	11	1	0.98	0.75	0.876289
38	31.25	41	44	0	12	0.77	1	0.876289
38	36	52	33	11	1	0.98	0.75	0.876289
38.5	31.25	41	44	0	12	0.77	1	0.876289
38.5	35.75	52	33	11	1	0.98	0.75	0.876289
39	31.25	41	44	0	12	0.77	1	0.876289
39.5	31.25	41	44	0	12	0.77	1	0.876289
40	31.25	41	44	0	12	0.77	1	0.876289
40.5	31.25	41	44	0	12	0.77	1	0.876289
41	31.25	41	44	0	12	0.77	1	0.876289
41.5	31.25	41	44	0	12	0.77	1	0.876289
42	31.25	41	44	0	12	0.77	1	0.876289
34	31.5	40	44	0	13	0.75	1	0.865979
34.5	31.25	40	44	0	13	0.75	1	0.865979
35	31	40	44	0	13	0.75	1	0.865979
35.5	31	40	44	0	13	0.75	1	0.865979
36	31	40	44	0	13	0.75	1	0.865979
36	38.25	48	36	8	5	0.91	0.82	0.865979
36	38.5	48	36	8	5	0.91	0.82	0.865979
36	38.75	48	36	8	5	0.91	0.82	0.865979
36	39	48	36	8	5	0.91	0.82	0.865979
36	39.25	48	36	8	5	0.91	0.82	0.865979
36	39.5	48	36	8	5	0.91	0.82	0.865979
36	39.75	48	36	8	5	0.91	0.82	0.865979
36	40	48	36	8	5	0.91	0.82	0.865979
36.5	31	40	44	0	13	0.75	1	0.865979
36.5	37	48	36	8	5	0.91	0.82	0.865979
36.5	37.25	48	36	8	5	0.91	0.82	0.865979
36.5	37.5	48	36	8	5	0.91	0.82	0.865979
36.5	37.75	48	36	8	5	0.91	0.82	0.865979
36.5	38	48	36	8	5	0.91	0.82	0.865979
37	31	40	44	0	13	0.75	1	0.865979
37	36.5	50	34	10	3	0.94	0.77	0.865979
37.5	31	40	44	0	13	0.75	1	0.865979
37.5	36.75	52	32	12	1	0.98	0.73	0.865979
38	31	40	44	0	13	0.75	1	0.865979
38.5	31	40	44	0	13	0.75	1	0.865979
38.5	36	52	32	12	1	0.98	0.73	0.865979
39	31	40	44	0	13	0.75	1	0.865979
39	35.75	52	32	12	1	0.98	0.73	0.865979
39.5	31	40	44	0	13	0.75	1	0.865979
39.5	35.75	52	32	12	1	0.98	0.73	0.865979
40	31	40	44	0	13	0.75	1	0.865979
40	35.75	52	32	12	1	0.98	0.73	0.865979
40.5	31	40	44	0	13	0.75	1	0.865979
40.5	35.75	52	32	12	1	0.98	0.73	0.865979
41	31	40	44	0	13	0.75	1	0.865979
41	35.75	52	32	12	1	0.98	0.73	0.865979
41.5	31	40	44	0	13	0.75	1	0.865979
41.5	35.75	52	32	12	1	0.98	0.73	0.865979
42	31	40	44	0	13	0.75	1	0.865979
42	35.75	52	32	12	1	0.98	0.73	0.865979
34	31.25	39	44	0	14	0.74	1	0.85567
34.5	31	39	44	0	14	0.74	1	0.85567
36.5	38.25	48	35	9	5	0.91	0.8	0.85567
36.5	38.5	48	35	9	5	0.91	0.8	0.85567
36.5	38.75	48	35	9	5	0.91	0.8	0.85567
36.5	39	48	35	9	5	0.91	0.8	0.85567
36.5	39.25	48	35	9	5	0.91	0.8	0.85567
36.5	39.5	48	35	9	5	0.91	0.8	0.85567
36.5	39.75	48	35	9	5	0.91	0.8	0.85567
36.5	40	48	35	9	5	0.91	0.8	0.85567
37	36.75	50	33	11	3	0.94	0.75	0.85567
37.5	37	52	31	13	1	0.98	0.7	0.85567
37.5	37.25	52	31	13	1	0.98	0.7	0.85567
38	36.25	52	31	13	1	0.98	0.7	0.85567
39	36	52	31	13	1	0.98	0.7	0.85567
39.5	36	52	31	13	1	0.98	0.7	0.85567
34	31	38	44	0	15	0.72	1	0.845361
34.5	30.25	38	44	0	15	0.72	1	0.845361
34.5	30.5	38	44	0	15	0.72	1	0.845361
34.5	30.75	38	44	0	15	0.72	1	0.845361
35	30.25	38	44	0	15	0.72	1	0.845361
35	30.5	38	44	0	15	0.72	1	0.845361
35	30.75	38	44	0	15	0.72	1	0.845361
35.5	30.25	38	44	0	15	0.72	1	0.845361
35.5	30.5	38	44	0	15	0.72	1	0.845361
35.5	30.75	38	44	0	15	0.72	1	0.845361
36	30.25	38	44	0	15	0.72	1	0.845361
36	30.5	38	44	0	15	0.72	1	0.845361
36	30.75	38	44	0	15	0.72	1	0.845361
36.5	30.25	38	44	0	15	0.72	1	0.845361
36.5	30.5	38	44	0	15	0.72	1	0.845361
36.5	30.75	38	44	0	15	0.72	1	0.845361
37	30.25	38	44	0	15	0.72	1	0.845361
37	30.5	38	44	0	15	0.72	1	0.845361
37	30.75	38	44	0	15	0.72	1	0.845361
37	37	50	32	12	3	0.94	0.73	0.845361
37	37.25	50	32	12	3	0.94	0.73	0.845361
37.5	30.25	38	44	0	15	0.72	1	0.845361
37.5	30.5	38	44	0	15	0.72	1	0.845361
37.5	30.75	38	44	0	15	0.72	1	0.845361
37.5	37.5	52	30	14	1	0.98	0.68	0.845361
37.5	37.75	52	30	14	1	0.98	0.68	0.845361
37.5	38	52	30	14	1	0.98	0.68	0.845361
38	30.25	38	44	0	15	0.72	1	0.845361
38	30.5	38	44	0	15	0.72	1	0.845361
38	30.75	38	44	0	15	0.72	1	0.845361
38	36.5	52	30	14	1	0.98	0.68	0.845361
38.5	30.25	38	44	0	15	0.72	1	0.845361
38.5	30.5	38	44	0	15	0.72	1	0.845361
38.5	30.75	38	44	0	15	0.72	1	0.845361
39	30.25	38	44	0	15	0.72	1	0.845361
39	30.5	38	44	0	15	0.72	1	0.845361
39	30.75	38	44	0	15	0.72	1	0.845361
39.5	30.25	38	44	0	15	0.72	1	0.845361
39.5	30.5	38	44	0	15	0.72	1	0.845361
39.5	30.75	38	44	0	15	0.72	1	0.845361
40	30.25	38	44	0	15	0.72	1	0.845361
40	30.5	38	44	0	15	0.72	1	0.845361
40	30.75	38	44	0	15	0.72	1	0.845361
40	36	52	30	14	1	0.98	0.68	0.845361
40.5	30.25	38	44	0	15	0.72	1	0.845361
40.5	30.5	38	44	0	15	0.72	1	0.845361
40.5	30.75	38	44	0	15	0.72	1	0.845361
40.5	36	52	30	14	1	0.98	0.68	0.845361
41	30.25	38	44	0	15	0.72	1	0.845361
41	30.5	38	44	0	15	0.72	1	0.845361
41	30.75	38	44	0	15	0.72	1	0.845361
41	36	52	30	14	1	0.98	0.68	0.845361
41.5	30.25	38	44	0	15	0.72	1	0.845361
41.5	30.5	38	44	0	15	0.72	1	0.845361
41.5	30.75	38	44	0	15	0.72	1	0.845361
41.5	36	52	30	14	1	0.98	0.68	0.845361
42	30.25	38	44	0	15	0.72	1	0.845361
42	30.5	38	44	0	15	0.72	1	0.845361
42	30.75	38	44	0	15	0.72	1	0.845361
42	36	52	30	14	1	0.98	0.68	0.845361
34	30	37	44	0	16	0.7	1	0.835052
34	30.25	37	44	0	16	0.7	1	0.835052
34	30.5	37	44	0	16	0.7	1	0.835052
34	30.75	37	44	0	16	0.7	1	0.835052
34.5	30	37	44	0	16	0.7	1	0.835052
35	30	37	44	0	16	0.7	1	0.835052
35.5	30	37	44	0	16	0.7	1	0.835052
36	30	37	44	0	16	0.7	1	0.835052
36.5	30	37	44	0	16	0.7	1	0.835052
37	30	37	44	0	16	0.7	1	0.835052
37	37.5	50	31	13	3	0.94	0.7	0.835052
37	37.75	50	31	13	3	0.94	0.7	0.835052
37	38	50	31	13	3	0.94	0.7	0.835052
37.5	30	37	44	0	16	0.7	1	0.835052
37.5	38.25	52	29	15	1	0.98	0.66	0.835052
37.5	38.5	52	29	15	1	0.98	0.66	0.835052
37.5	38.75	52	29	15	1	0.98	0.66	0.835052
37.5	39	52	29	15	1	0.98	0.66	0.835052
37.5	39.25	52	29	15	1	0.98	0.66	0.835052
37.5	39.5	52	29	15	1	0.98	0.66	0.835052
37.5	39.75	52	29	15	1	0.98	0.66	0.835052
37.5	40	52	29	15	1	0.98	0.66	0.835052
38	30	37	44	0	16	0.7	1	0.835052
38.5	30	37	44	0	16	0.7	1	0.835052
38.5	36.25	52	29	15	1	0.98	0.66	0.835052
39	30	37	44	0	16	0.7	1	0.835052
39.5	30	37	44	0	16	0.7	1	0.835052
40	30	37	44	0	16	0.7	1	0.835052
40.5	30	37	44	0	16	0.7	1	0.835052
41	30	37	44	0	16	0.7	1	0.835052
41.5	30	37	44	0	16	0.7	1	0.835052
42	30	37	44	0	16	0.7	1	0.835052
37	38.25	50	30	14	3	0.94	0.68	0.824742
37	38.5	50	30	14	3	0.94	0.68	0.824742
37	38.75	50	30	14	3	0.94	0.68	0.824742
37	39	50	30	14	3	0.94	0.68	0.824742
37	39.25	50	30	14	3	0.94	0.68	0.824742
37	39.5	50	30	14	3	0.94	0.68	0.824742
37	39.75	50	30	14	3	0.94	0.68	0.824742
37	40	50	30	14	3	0.94	0.68	0.824742
38.5	36.5	52	28	16	1	0.98	0.64	0.824742
39	36.25	52	28	16	1	0.98	0.64	0.824742
39.5	36.25	52	28	16	1	0.98	0.64	0.824742
38	36.75	52	27	17	1	0.98	0.61	0.814433
39	36.5	52	27	17	1	0.98	0.61	0.814433
39.5	36.5	52	27	17	1	0.98	0.61	0.814433
40	36.25	52	27	17	1	0.98	0.61	0.814433
40.5	36.25	52	27	17	1	0.98	0.61	0.814433
41	36.25	52	27	17	1	0.98	0.61	0.814433
41.5	36.25	52	27	17	1	0.98	0.61	0.814433
42	36.25	52	27	17	1	0.98	0.61	0.814433
38	37	52	26	18	1	0.98	0.59	0.804124
40	36.5	52	26	18	1	0.98	0.59	0.804124
40.5	36.5	52	26	18	1	0.98	0.59	0.804124
41	36.5	52	26	18	1	0.98	0.59	0.804124
41.5	36.5	52	26	18	1	0.98	0.59	0.804124
42	36.5	52	26	18	1	0.98	0.59	0.804124
38	37.25	52	25	19	1	0.98	0.57	0.793814
38.5	36.75	52	24	20	1	0.98	0.55	0.783505
38	37.5	52	23	21	1	0.98	0.52	0.773196
38	37.75	52	23	21	1	0.98	0.52	0.773196
38	38	52	23	21	1	0.98	0.52	0.773196
38.5	37	52	23	21	1	0.98	0.52	0.773196
38	38.25	52	22	22	1	0.98	0.5	0.762887
38	38.5	52	22	22	1	0.98	0.5	0.762887
38	38.75	52	22	22	1	0.98	0.5	0.762887
38	39	52	22	22	1	0.98	0.5	0.762887
38	39.25	52	22	22	1	0.98	0.5	0.762887
38	39.5	52	22	22	1	0.98	0.5	0.762887
38	39.75	52	22	22	1	0.98	0.5	0.762887
38	40	52	22	22	1	0.98	0.5	0.762887
38.5	37.25	52	22	22	1	0.98	0.5	0.762887
39	36.75	52	22	22	1	0.98	0.5	0.762887
39.5	36.75	52	22	22	1	0.98	0.5	0.762887
39	37	52	21	23	1	0.98	0.48	0.752577
39.5	37	52	21	23	1	0.98	0.48	0.752577
40	36.75	52	21	23	1	0.98	0.48	0.752577
40.5	36.75	52	21	23	1	0.98	0.48	0.752577
41	36.75	52	21	23	1	0.98	0.48	0.752577
41.5	36.75	52	21	23	1	0.98	0.48	0.752577
42	36.75	52	21	23	1	0.98	0.48	0.752577
38.5	37.5	52	20	24	1	0.98	0.45	0.742268
38.5	37.75	52	20	24	1	0.98	0.45	0.742268
38.5	38	52	20	24	1	0.98	0.45	0.742268
39	37.25	52	20	24	1	0.98	0.45	0.742268
39.5	37.25	52	20	24	1	0.98	0.45	0.742268
40	37	52	20	24	1	0.98	0.45	0.742268
40.5	37	52	20	24	1	0.98	0.45	0.742268
41	37	52	20	24	1	0.98	0.45	0.742268
41.5	37	52	20	24	1	0.98	0.45	0.742268
42	37	52	20	24	1	0.98	0.45	0.742268
38.5	38.25	52	19	25	1	0.98	0.43	0.731959
38.5	38.5	52	19	25	1	0.98	0.43	0.731959
38.5	38.75	52	19	25	1	0.98	0.43	0.731959
38.5	39	52	19	25	1	0.98	0.43	0.731959
38.5	39.25	52	19	25	1	0.98	0.43	0.731959
38.5	39.5	52	19	25	1	0.98	0.43	0.731959
38.5	39.75	52	19	25	1	0.98	0.43	0.731959
38.5	40	52	19	25	1	0.98	0.43	0.731959
40	37.25	52	19	25	1	0.98	0.43	0.731959
40.5	37.25	52	19	25	1	0.98	0.43	0.731959
41	37.25	52	19	25	1	0.98	0.43	0.731959
41.5	37.25	52	19	25	1	0.98	0.43	0.731959
42	37.25	52	19	25	1	0.98	0.43	0.731959
39	37.5	52	18	26	1	0.98	0.41	0.721649
39	37.75	52	17	27	1	0.98	0.39	0.71134
39	38	52	17	27	1	0.98	0.39	0.71134
39.5	37.5	52	17	27	1	0.98	0.39	0.71134
39	38.25	52	16	28	1	0.98	0.36	0.701031
39.5	37.75	52	16	28	1	0.98	0.36	0.701031
39.5	38	52	16	28	1	0.98	0.36	0.701031
40	37.5	52	16	28	1	0.98	0.36	0.701031
40.5	37.5	52	16	28	1	0.98	0.36	0.701031
41	37.5	52	16	28	1	0.98	0.36	0.701031
41.5	37.5	52	16	28	1	0.98	0.36	0.701031
42	37.5	52	16	28	1	0.98	0.36	0.701031
39	38.5	52	15	29	1	0.98	0.34	0.690722
39	38.75	52	15	29	1	0.98	0.34	0.690722
39	39	52	15	29	1	0.98	0.34	0.690722
39	39.25	52	15	29	1	0.98	0.34	0.690722
39.5	38.25	52	15	29	1	0.98	0.34	0.690722
40	37.75	52	15	29	1	0.98	0.34	0.690722
40	38	52	15	29	1	0.98	0.34	0.690722
40.5	37.75	52	15	29	1	0.98	0.34	0.690722
40.5	38	52	15	29	1	0.98	0.34	0.690722
41	37.75	52	15	29	1	0.98	0.34	0.690722
41	38	52	15	29	1	0.98	0.34	0.690722
41.5	37.75	52	15	29	1	0.98	0.34	0.690722
41.5	38	52	15	29	1	0.98	0.34	0.690722
42	37.75	52	15	29	1	0.98	0.34	0.690722
42	38	52	15	29	1	0.98	0.34	0.690722
39	39.5	52	14	30	1	0.98	0.32	0.680412
39	39.75	52	14	30	1	0.98	0.32	0.680412
39	40	52	14	30	1	0.98	0.32	0.680412
39.5	38.5	52	14	30	1	0.98	0.32	0.680412
39.5	38.75	52	14	30	1	0.98	0.32	0.680412
39.5	39	52	14	30	1	0.98	0.32	0.680412
39.5	39.25	52	14	30	1	0.98	0.32	0.680412
40	38.25	52	14	30	1	0.98	0.32	0.680412
40.5	38.25	52	14	30	1	0.98	0.32	0.680412
41	38.25	52	14	30	1	0.98	0.32	0.680412
41.5	38.25	52	14	30	1	0.98	0.32	0.680412
42	38.25	52	14	30	1	0.98	0.32	0.680412
39.5	39.5	52	13	31	1	0.98	0.3	0.670103
39.5	39.75	52	13	31	1	0.98	0.3	0.670103
39.5	40	52	13	31	1	0.98	0.3	0.670103
40	38.5	52	13	31	1	0.98	0.3	0.670103
40	38.75	52	13	31	1	0.98	0.3	0.670103
40	39	52	13	31	1	0.98	0.3	0.670103
40	39.25	52	13	31	1	0.98	0.3	0.670103
40.5	38.5	52	13	31	1	0.98	0.3	0.670103
40.5	38.75	52	13	31	1	0.98	0.3	0.670103
40.5	39	52	13	31	1	0.98	0.3	0.670103
40.5	39.25	52	13	31	1	0.98	0.3	0.670103
41	38.5	52	13	31	1	0.98	0.3	0.670103
41	38.75	52	13	31	1	0.98	0.3	0.670103
41	39	52	13	31	1	0.98	0.3	0.670103
41	39.25	52	13	31	1	0.98	0.3	0.670103
41.5	38.5	52	13	31	1	0.98	0.3	0.670103
41.5	38.75	52	13	31	1	0.98	0.3	0.670103
41.5	39	52	13	31	1	0.98	0.3	0.670103
41.5	39.25	52	13	31	1	0.98	0.3	0.670103
42	38.5	52	13	31	1	0.98	0.3	0.670103
42	38.75	52	13	31	1	0.98	0.3	0.670103
42	39	52	13	31	1	0.98	0.3	0.670103
42	39.25	52	13	31	1	0.98	0.3	0.670103
40	39.5	52	12	32	1	0.98	0.27	0.659794
40	39.75	52	12	32	1	0.98	0.27	0.659794
40	40	52	12	32	1	0.98	0.27	0.659794
40.5	39.5	52	12	32	1	0.98	0.27	0.659794
40.5	39.75	52	12	32	1	0.98	0.27	0.659794
40.5	40	52	12	32	1	0.98	0.27	0.659794
41	39.5	52	12	32	1	0.98	0.27	0.659794
41	39.75	52	12	32	1	0.98	0.27	0.659794
41	40	52	12	32	1	0.98	0.27	0.659794
41.5	39.5	52	12	32	1	0.98	0.27	0.659794
41.5	39.75	52	12	32	1	0.98	0.27	0.659794
41.5	40	52	12	32	1	0.98	0.27	0.659794
42	39.5	52	12	32	1	0.98	0.27	0.659794
42	39.75	52	12	32	1	0.98	0.27	0.659794
42	40	52	12	32	1	0.98	0.27	0.659794
