# Supplementary material for: Development and validation of a multiplex real-time qPCR assay using GMP-grade reagents for leprosy diagnosis
Source: PLoS Negl Trop Dis. 2022 Feb 18;16(2):e0009850. doi: 10.1371/journal.pntd.0009850 (PMC8893668; doi:10.1371/journal.pntd.0009850)
Supplement: S5 Table — (XLSX) [file pntd.0009850.s007.xlsx]

## Sheet: Plan1
Supplementary Table 5. Sensitivity, Specificity, PPV, NPV and accuracy of the multiplex qPCR reaction calculated for Multibacillary and paucibacillary samples.
Clinical Form	True positive	True negative	False positive	False negative	N	Sensitivity	Specificity	Positive Predictive Value (PPV)	Negative Predictive Values (PPV)	Accuracy
Multibacillary (MB)	33	44	0	2	79	0.94	1	1	0.96	0.97
Paucibacillary (PB)	15	44	0	3	62	0.83	1	1	0.94	0.95
Combined (MB + PB)	48	44	0	5	97	0.91	1	1	0.90	0.95
