# Supplementary material for: Development and validation of a multiplex real-time qPCR assay using GMP-grade reagents for leprosy diagnosis
Source: PLoS Negl Trop Dis. 2022 Feb 18;16(2):e0009850. doi: 10.1371/journal.pntd.0009850 (PMC8893668; doi:10.1371/journal.pntd.0009850)
Supplement: S6 Table — (XLSX) [file pntd.0009850.s008.xlsx]

## Sheet: sample data
Supplementary Table 6: Individual Ct values for targets included in the multiplex real-time qPCR assay (16S rRNA/RLEP/18SrRNA), sociodemographic, and laboratory variables for patients samples included in this study
code	Clinical outcome	Operational Classification	Clinical form of Leprosy	Household Contact	BI	Gender	Age	Mean Cp			NAT Hans classification
						Gender	Age	R18S2	R16S	RLEP
1	Leprosy	MB	LL	No	5	M	29	18.2424	23.9258	20.6844	Positive
2	Other skin diseases	NA	NA	Yes	0	M	46	18.7327	36.7042	34.8549	Negative
3	Leprosy	PB	BT	No	3	M	48	19.9957	34.0893	30.1947	Positive
4	Other skin diseases	NA	NA	Yes	0	M	20	18.7782	38.7066	35.5576	Negative
5	Other skin diseases	NA	NA	Yes	0	F	42	21.2866	39.0746	37.4365	Negative
6	Residual Hypochromy	NA	NA	Yes	0	M	22	19.0156	NA	36.6628	Negative
7	Other skin diseases	NA	NA	No	0	F	47	19.9472	36.6097	36.6694	Negative
8	Leprosy	PB	TT	No	0	F	57	18.5597	32.4739	29.639	Positive
9	Other skin diseases	NA	NA	No	0	F	49	19.8859	37.5249	36.6578	Negative
10	Other skin diseases	NA	NA	Yes	0	F	35	19.272	36.2317	32.9356	Equivocal
11	Farmacodermia	NA	NA	No	0	F	67	20.508	37.1044	36.0461	Negative
12	Eczema	NA	NA	No	0	F	71	20.1588	37.5847	36.5455	Negative
13	Annular granuloma	NA	NA	No	0	F	69	20.2768	38.7659	37.6214	Negative
14	Other skin diseases	NA	NA	Yes	0	F	54	21.6079	NA	35.7773	Negative
15	Other skin diseases	NA	NA	Yes	0	F	54	26.2378	36.8999	37.4463	Negative
16	Annular granuloma	NA	NA	No	0	F	41	20.6585	35.241	35.2641	Negative
17	Other skin diseases	NA	NA	No	0	M	74	22.2161	NA	32.4883	Equivocal
18	Other skin diseases	NA	NA	Yes	0	F	53	21.497	38.6757	39.4434	Negative
19	Other skin diseases	NA	NA	Yes	0	M	32	20.2165	NA	37.0254	Negative
20	Other skin diseases	NA	NA	No	0	F	60	18.3385	35.5014	35.9434	Negative
21	Eczema	NA	NA	Yes	0	F	29	19.2736	NA	34.4664	Equivocal
22	Annular granuloma	NA	NA	No	0	F	57	21.9109	35.8098	32.4853	Equivocal
23	Leprosy	PB	HI	No	0	F	15	19.828	30.0095	27.0293	Positive
24	Leprosy	MB	LL	No	2.25	M	46	19.5375	28.0549	26.0474	Positive
25	Mycosis fungoidis	NA	NA	No	0	F	57	21.0955	38.0167	34.2002	Equivocal
26	Leprosy	MB	LL	No	4.75	M	54	17.6254	21.026	17.9788	Positive
27	Eczema	NA	NA	Yes	0	F	67	18.9464	35.4284	36.4839	Negative
28	Other skin diseases	NA	NA	Yes	0	F	17	18.9206	37.6181	35.6421	Negative
29	Annular erythema	NA	NA	No	0	F	40	19.2834	36.9187	32.6099	Equivocal
30	Leprosy	NA	NA	No	0	F	54	19.3886	NA	38.0079	Negative
31	Sarcoidosis	NA	NA	No	0	F	50	18.7704	37.7668	37.0033	Negative
32	Leprosy	PB	BT	No	0	M	53	19.1092	32.5438	29.0216	Positive
33	Leprosy	PB	HI	No	0	F	32	19.1373	32.3362	28.4276	Positive
34	Leprosy	PB	BT	No	0	F	55	18.322	30.6965	28.8999	Positive
35	Leprosy	MB	LL	No	5	M	45	19.8627	19.7711	17.4138	Positive
36	Other skin diseases	NA	NA	No	0	F	12	20.0488	NA	35.6163	Negative
37	Annular granuloma	NA	NA	No	0	M	72	19.6431	37.5521	34.771	Negative
38	Granuloma	NA	NA	No	0	M	18	19.0777	36.7891	36.0389	Negative
39	Chronic eczema	NA	NA	Yes	0	M	38	19.756	NA	36.255	Negative
40	Other skin diseases	NA	NA	Yes	0	M	18	19.7584	38.5234	36.6923	Negative
41	Leprosy	MB	LL	No	2.25	M	47	20.2346	30.0912	27.9452	Positive
42	Leprosy	MB	LL	No	4.75	M	54	21.6214	27.0427	24.9178	Positive
43	Parapsoriasis	NA	NA	No	0	M	61	19.8576	38.5396	38.4999	Negative
44	Leprosy	MB	BB	No	3.5	M	67	19.807	32.6572	31.0894	Positive
45	Leprosy	PB	BT	No	0	F	70	19.1632	36.8395	34.2013	Equivocal
46	Leprosy	MB	LL	No	0.25	M	37	21.6656	32.4963	30.9027	Positive
47	Leprosy	MB	LL	No	4	M	49	20.6768	23.034	20.8396	Positive
48	Leprosy	PB	BT	No	0	M	64	18.9693	31.0312	27.3795	Positive
49	Mycosis	NA	NA	No	0	F	49	20.0004	39.5382	35.855	Negative
50	Leprosy	MB	LL	No	2.25	F	28	20.9442	31.5654	29.8166	Positive
51	Psoriasis	NA	NA	No	0	F	56	20.3862	35.1406	35.0213	Negative
52	Other skin diseases	NA	NA	No	0	M	26	24.5548	NA	NA	Negative
53	Eczema	NA	NA	No	0	F	60	22.5453	38.0822	36.185	Negative
54	Neuropathy	NA	NA	No	0	F	53	20.2588	38.3956	36.7281	Negative
55	Leprosy	MB	BB	No	4.25	M	40	20.1112	22.9029	20.505	Positive
56	Leprosy	MB	LL	No	6	M	57	20.2887	20.8865	18.9121	Positive
57	Leprosy	PB	BT	No	0	M	34	16.9188	34.456	32.3151	Positive
58	Leprosy	MB	BB	No	0	M	60	24.4429	37.3081	34.0724	Equivocal
59	Leprosy	MB	LL	No	0	M	40	23.8303	33.9946	31.5695	Positive
60	Annular granuloma	NA	NA	No	0	F	58	19.4292	NA	37.8293	Negative
61	Annular granuloma	NA	NA	No	0	F	57	20.2786	37.5572	35.635	Negative
62	Leprosy	MB	LL	No	4.75	M	23	18.7607	19.5688	17.2484	Positive
63	Leprosy	MB	BL	No	1.25	M	45	19.2851	30.1198	28.1629	Positive
64	Leprosy	MB	LL	No	5	M	42	19.8701	20.2422	18.1418	Positive
65	Leprosy	MB	LL	No	5	M	55	19.6725	25.9886	23.7943	Positive
66	Syphilis	NA	NA	No	0	F	57	21.2368	37.9203	37.3832	Negative
67	Leprosy	MB	BL	No	0	M	51	20.1136	33.4484	32.028	Positive
68	Leprosy	PB	HI	No	0	F	64	18.9487	36.5226	32.8769	Equivocal
69	Leprosy	PB	BT	No	0	F	69	19.6378	34.0335	31.3424	Positive
70	Leprosy	PB	BT	No	0	F	53	20.0893	34.8348	32.4376	Positive
71	Leprosy	MB	LL	No	4.5	F	34	17.5922	22.8032	20.3071	Positive
72	Leprosy	PB	HI	No	0	M	48	19.0349	35.3189	31.6722	Positive
73	Leprosy	PB	HI	No	0	F	57	19.0405	29.0931	25.355	Positive
74	Leprosy	MB	BB	No	0	M	58	18.8096	37.0335	32.3191	Equivocal
75	Leprosy	MB	LL	No	5.5	F	23	17.3844	17.6819	15.4134	Positive
76	Leprosy	MB	LL	No	0	M	26	17.4768	31.6584	31.414	Positive
77	Leprosy	MB	LL	No	3.75	M	40	18.8971	22.8672	20.4257	Positive
78	Leprosy	MB	BB	No	1.25	F	46	17.3402	31.4109	29.3713	Positive
79	Leprosy	MB	LL	No	4.5	M	24	18.9917	27.4675	25.4536	Positive
80	Leprosy	MB	LL	No	3.25	M	25	19.2128	23.0287	20.7068	Positive
81	Annular granuloma	NA	NA	No	0	F	75	20.0525	35.8965	34.9775	Negative
82	Leprosy	PB	BT	No	0	F	37	20.4955	NA	36.0375	Negative
83	Leprosy	MB	BL	No	0.25	M	45	20.7007	33.003	29.7228	Positive
84	Leprosy	MB	LL	No	4.75	M	42	19.1916	20.9422	17.8786	Positive
85	Leprosy	MB	LL	No	3.5	F	41	17.4334	25.6132	22.0789	Positive
86	Annular granuloma	NA	NA	No	0	F	6	19.4406	30.991	36.7548	Negative
87	Leprosy	MB	LL	No	1.25	F	30	20.4962	31.3616	28.2503	Positive
88	Granulomatous reaction	NA	NA	No	0	F	7	23.182	NA	36.8789	Negative
89	Leprosy	MB	LL	No	5	F	57	18.381	19.6833	16.8376	Positive
90	Leprosy	MB	LL	No	5.75	M	63	20.2884	28.4725	25.0094	Positive
91	Leprosy	MB	LL	No	0	F	47	16.304	28.6503	25.3899	Positive
92	Leprosy	MB	LL	No	1.75	M	75	18.9198	28.8357	25.2866	Positive
93	Annular granuloma	NA	NA	No	0	M	72	24.4905	NA	NA	Negative
94	Other skin diseases	NA	NA	No	0	M	59	19.5292	35.4534	38.0896	Negative
95	Leprosy	PB	BT	No	0	F	70	17.9954	31.1628	27.4468	Positive
96	Leprosy	PB	HI	No	0	F	14	19.7764	32.3374	28.7345	Positive
97	Leprosy	PB	BT	No	0	F	64	20.7514	34.989	30.9531	Positive

## Sheet: key
Paucibacillary	(PB)
Multibacillary	(MB)
Tuberculoid	(TT)
Borderline tuberculoid	(BT)
Indeterminate	(I)
Pure Neural	(PN)
Borderline borderline	(BB)
Borderline lepromatous	(BL)
Lepromatous	(LL)
Bacillary index	(BI)
Not Applicable	(NA)
